# Supplementary material for: Solid-State Preparation and Characterization of 2-Hydroxypropylcyclodextrins-Iodine Complexes as Stable Iodophors
Source: Biomolecules. 2023 Mar 3;13(3):474. doi: 10.3390/biom13030474 (PMC10046614; doi:10.3390/biom13030474)
Supplement: Supplementary file 1 [file biomolecules-13-00474-s001.zip]

Archive with 1 entries (1 files):
- biomolecules-2208659-supplementary.pdf
